# Supplementary material for: Burden of Respiratory Syncytial Virus Infection in Children and Older Patients Hospitalized with Asthma: A Seven-Year Longitudinal Population-Based Study in Spain
Source: Viruses. 2024 Nov 7;16(11):1749. doi: 10.3390/v16111749 (PMC11599133; doi:10.3390/v16111749)
Supplement: Supplementary file 1 [file viruses-16-01749-s001.zip]

Archive with 1 entries (1 files):
- viruses-3240177-supplementary.pdf
